# Supplementary material for: Rational Design of Non-Toxic Multidrug Combinations Demonstrates Durable and Hypoxia-Enhanced Efficacy Against Renal Cell Carcinoma
Source: Pharmaceutics. 2025 Sep 27;17(10):1269. doi: 10.3390/pharmaceutics17101269 (PMC12567191; doi:10.3390/pharmaceutics17101269)
Supplement: Supplementary file 1 [file pharmaceutics-17-01269-s001.zip]

Archive with 1 entries (1 files):
- pharmaceutics-3803898-supplementary.pdf
